# Supplementary material for: Adversarial training improves model interpretability in single-cell RNA-seq analysis
Source: Bioinform Adv. 2023 Nov 23;3(1):vbad166. doi: 10.1093/bioadv/vbad166 (PMC10719216; doi:10.1093/bioadv/vbad166)
Supplement: vbad166_Supplementary_Data [file vbad166_supplementary_data.zip]

Archive with 2 entries (2 files):
- Supplementary_Table_2-gb.xlsx
- Robustness_Supplement_file.docx
