# Supplementary material for: Adversarial training improves model interpretability in single-cell RNA-seq analysis
Source: Bioinform Adv. 2023 Nov 23;3(1):vbad166. doi: 10.1093/bioadv/vbad166 (PMC10719216; doi:10.1093/bioadv/vbad166)
Supplement: vbad166_Supplementary_Data [file vbad166_supplementary_data.zip › Supplementary_Table_2-gb.xlsx]

## Sheet: Sheet1
Gene	PubMed ID	Link	Statement
Camk2a	PMID: 23785157	https://www.ncbi.nlm.nih.gov/pmc/articles/PMC3685839/	Camk2a Regulates Oligodendrocyte Maturation and CNS Myelination
Gad2	PMID: 22414751	https://www.ncbi.nlm.nih.gov/pmc/articles/PMC3337827/	Gad2 is a regulatory target of cell activities in various brain functions
Dbi	PMID: 28343864	https://www.cell.com/neuron/pdf/S0896-6273(17)30186-1.pdf	DbI regulates the balance between stem cell pool preservation and neurogenesis
Cplx2	PMID: 32744501	https://elifesciences.org/articles/59733	Cplx2 important for synapse maintenance in both astrocytes and neurons
Itm2b	PMID: 33172889	https://www.jbc.org/article/S0021-9258(20)00040-X/fulltext	Itm2b KO results in defects in excitatory neurotransmitter and leading to neurodegeneration
Tmsb10	PMID: 35706057	https://www.ncbi.nlm.nih.gov/pmc/articles/PMC9199153/	Tmsb10 increases translation efficiency in neurons
Atp5g1	PMID: 22773120	https://link.springer.com/article/10.1007/s00018-012-1064-8	Atp5g1 expression has a marked effect on axonal ROS levels, as well as axonal growth
Igfbpl1	PMID: 36482070	https://www.nature.com/articles/s41467-022-35341-y	Selective abrogation of Igfbpl1 determined an impairment of neuron morphology and development
Sept4	PMID: 17296554	https://pubmed.ncbi.nlm.nih.gov/17296554/	Mice lacking Sept4 exhibit diminished dopaminergic neurotransmission due to scarcity of these presynaptic proteins	not related to brain
Snca	PMID: 33679750	https://www.ncbi.nlm.nih.gov/pmc/articles/PMC7933041/	Regulator of brain Endothelial and Perivascular cells
Cnih2	PMID: 25954031	https://academic.oup.com/hmg/article/24/15/4327/2453028	Interact with hippocampal AMPA receptor and is known as one of the hub genes in brain
Nrgn	PMID: 28089559	https://pubmed.ncbi.nlm.nih.gov/28089559/	Known as a microglia molecule and is invloved in brain function and psychiatric disorders
Npy	PMID: 22136135	https://jneuroinflammation.biomedcentral.com/articles/10.1186/1742-2094-8-169	Modulats of microglial cell in response to inflammatory conditions	what does Modulats mean?
Lamtor2	PMID: 25336251	https://www.ncbi.nlm.nih.gov/pmc/articles/PMC4220488/	Lamtor2 regulates dendritic cell homeostasis and conditional ablation of it lead disturbance of the dendiritc cell compartment
Ppfia2	PMID: 25336251	https://www.sciencedirect.com/science/article/pii/S1053811920302901	Strongly expressed during cortical remodelling
Ncdn	PMID: 33711248	https://www.cell.com/ajhg/pdfExtended/S0002-9297(21)00057-4	Monoallelic and bi-allelic variants in Ncdn cause neurodevelopmental delay
Lin7b	PMID: 25196215	https://pubmed.ncbi.nlm.nih.gov/25196215/	Essential for neuronal function and acute knockdown caused a delay in neuronal migration during corticogenesis
Camk4	PMID: 30262571	https://www.ncbi.nlm.nih.gov/pmc/articles/PMC6318768/	A class of master signaling effectors critically involved in various stages of neural development
Dmtn	PMID: 23409049	https://journals.plos.org/plosone/article?id=10.1371/journal.pone.0055810	Dmtn is required for normal development of the brain
Cpe	PMID: 29982499	https://www.ncbi.nlm.nih.gov/pmc/articles/PMC6611459/	Cpe is required for cortical neuron migration and dendrite arborization and it is necessary for neurodevelopment
Hexb	PMID: 31140649	https://pubmed.ncbi.nlm.nih.gov/31140649/	Hexb deficiency leads to lysosomal abnormalities in microglia in brain development
P2RY12	PMID: 33561958	https://www.ncbi.nlm.nih.gov/pmc/articles/PMC7915979/	P2RY12 plays a key role in microglial motility and migration and development
B2m	PMID: 26147761	https://www.ncbi.nlm.nih.gov/pmc/articles/PMC4529371/	Impairs hippocampal-dependent cognitive function and neurogenesis after systemic injection
Cntn1	PMID: 30515076	https://www.frontiersin.org/articles/10.3389/fnmol.2018.00422/full	Cntn1 KD results in a delay in neuronal migration and regulates process formation of newborn cortical neurons
Stmn1	PMID: 15659612	https://www.ncbi.nlm.nih.gov/pmc/articles/PMC6725324/	Plays a distinct role in cells of the OL lineage at different developmental stages
Stmn4	PMID: 27819330	https://www.nature.com/articles/srep36188	Stmn4 is critical for the maintenance of neural progenitor cells in dorsal midbrain
Zbtb20	PMID: 27282384	https://molecularbrain.biomedcentral.com/articles/10.1186/s13041-016-0242-2	Zbtb20 modulates the sequential generation of neuronal layers in developing cortex
Hmgn3	PMID: 31936777	https://www.ncbi.nlm.nih.gov/pmc/articles/PMC7013550/	Hmgn3 forced expression increases the generation of astrocytes, while its knockdown in neural progenitor cells suppressed differentiation
Camk2b	PMID: 33019657	https://www.ncbi.nlm.nih.gov/pmc/articles/PMC7582470/	Perturbation of CaMKIIβ expression has been associated with multiple neuropsychiatric and neurodevelopmental diseases
Bcl11b	PMID: 28424591	https://www.ncbi.nlm.nih.gov/pmc/articles/PMC5372781/	Bcl11b is a master regulator in differentiation and development of various neuronal subtypes in the central nervous system
Fabp7	PMID: 20563994	https://pubmed.ncbi.nlm.nih.gov/20563994/	(Fabp5, Fabp7) play critical roles in brain development and mediate neuron-glia crosstalk during brain development
Gad1	PMID: 28485403	https://pubmed.ncbi.nlm.nih.gov/28485403/	The paper shows the key role of Gad1 in brain developmental and function
Scg5	PMID: 20649983	https://pubmed.ncbi.nlm.nih.gov/20649983/	Invalidation of this gene leads to a hypersecretion of cortocitropin that induces early lethality
Klf2	PMID: 24338065	https://www.ncbi.nlm.nih.gov/pmc/articles/PMC4113556/	Serve as critical regulators of neuronal development and regeneration to maintain normal brain function
Itm2a	PMID: 35313913	https://pubmed.ncbi.nlm.nih.gov/35313913/	Itm2a was found to be highly enriched in human brain
Cst3	PMID: 22783166	https://www.ncbi.nlm.nih.gov/pmc/articles/PMC3390601/	Combination of one or two CST3 B alleles and APOE ε4 carried a 14-fold increased risk in Alzheimer disease
Tspan3	PMID: 15211584	https://pubmed.ncbi.nlm.nih.gov/15211584/	Tspan3 stands out as having one of the highest RNA expression levels in the brain among all tetraspanins and was expressed as a single transcript throughout brain development, with high levels of expression in the germinal zones
Tspan3	PMID: 35046772	https://www.ncbi.nlm.nih.gov/pmc/articles/PMC8761850/		missing statement and gene
Rap1b	PMID: 31006651	https://pubmed.ncbi.nlm.nih.gov/31006651/	Rap1b Promotes Notch-Signal-Mediated Stem Cell Development by Enhancing Integrin-Mediated Cell Adhesion
C1ql3	PMID: 33337553	https://pubmed.ncbi.nlm.nih.gov/33337553/	C1ql3 is a synaptic organizer involved in crucial neuronal processes in various brain regions
Trappc4	PMID: 31794024	https://pubmed.ncbi.nlm.nih.gov/31794024/	Trappc4 is highly expressed in neurons and its variant is likely to be the cause of the neurological diseas.
Cfdp1	PMID: 33987914	https://pubmed.ncbi.nlm.nih.gov/33987914/	Cfdp1 controls the cell cycle and neural differentiation in the cerebellum
Nell2	PMID: 32597395	https://www.ncbi.nlm.nih.gov/pmc/articles/PMC7332358/	Nell2 is important for neuronal polarization and axon growth using cultured rat embryonic hippocampal neurons
Prdx2	PMID: 33265993	https://www.ncbi.nlm.nih.gov/pmc/articles/PMC7761365/	Prdx2 enzymatic antioxidant involved in the neurodegenerative process
Mllt11	PMID: 35379703	https://pubmed.ncbi.nlm.nih.gov/35379703/	Mllt11 Regulates Migration and Neurite Outgrowth of Cortical Projection Neurons during Development and is differentially expressed in maturing neurons during development
Mllt11	PMID: 24839873	https://pubmed.ncbi.nlm.nih.gov/24839873/		missing statement and gene
Aplp1	PMID: 36385765	https://pubmed.ncbi.nlm.nih.gov/36385765/	Lack of APLP1 leads to subtle alterations in neuronal morphologybut does not affect learning and memory
Sept7-gene	PMID: 31813992	https://pubmed.ncbi.nlm.nih.gov/31813992/	SEPT7 Interacts with KIF20A and Regulates the Proliferative State of Neural Progenitor Cells During Cortical Development
Tubb4a	PMID: 28973395	https://www.ncbi.nlm.nih.gov/pmc/articles/PMC7462055/	TUBB4A mutations result in specific neuronal and oligodendrocytic defects
Fez1	PMID: 29249816	https://pubmed.ncbi.nlm.nih.gov/29249816/	Novel schizophrenia risk factor pathways regulate FEZ1 to advance oligodendroglia development
Golga7	PMID: 33551727	https://www.ncbi.nlm.nih.gov/pmc/articles/PMC7859280/	Golga7 abundantly expressed throughout fetal brain development with peaks of expression during the 2nd and 3rd trimester of pregnancy
Arl6ip1	PMID: 22427906	https://pubmed.ncbi.nlm.nih.gov/22427906/	Arl6ip1 is required for neural crest development during embryogenesis
